# Supplementary material for: Advances in Plant Metabolomics and Its Applications in Stress and Single-Cell Biology
Source: Int J Mol Sci. 2022 Jun 23;23(13):6985. doi: 10.3390/ijms23136985 (PMC9266571; doi:10.3390/ijms23136985)
Supplement: Supplementary file 1 [file ijms-23-06985-s001.zip]

Archive with 1 entries (1 files):
- ijms-1722647-supplementary/ijms-1722647-supplementary-conversion-after rearrangement.xlsx
