# Supplementary material for: Advances in Plant Metabolomics and Its Applications in Stress and Single-Cell Biology
Source: Int J Mol Sci. 2022 Jun 23;23(13):6985. doi: 10.3390/ijms23136985 (PMC9266571; doi:10.3390/ijms23136985)
Supplement: Supplementary file 1 [file ijms-23-06985-s001.zip › ijms-1722647-supplementary/ijms-1722647-supplementary-conversion-after rearrangement.xlsx]

## Sheet: Supplemental Table 1
Supplementary Table S1. Summary of metabolomic studies on various plants in response to stresses, using high throughput technologies.
Plant	Stress	Method	Tissue	Type of Metabolites	References
1. Cerals
Sorghum bicolor	Saline–alkalinity	UPLC-MS/MS	Leaf	Flavonoids	Ma et al., 2020 [228]
	Salt stress	GC-MS	Leaf	Sugars, amino acids, and PAs	de Oliveira et al., 2020 [122]
	Low nitrogen	UPLC‐MS/MS, GC‐MS and LC‐MS	Roots, soil, rhizosphere	Phenylalanine, salicylic acid, proteinogenic amino acids, galacturonic acid, phytohormones: 12‐oxo‐phytodienoic acid, trans‐zeatin riboside, jasmonic acid, salicylic acid, abscisic acid, phaseic acid, indole‐3‐carboxylic acid, and dihydrophaseic acid	Sheflin et al., 2019 [132]
Triticum aestivum	Water and nitrogen	GC-QqQ-MS, qRT-PCR	Flag leaf, stem, spikelet, grain	Allantoin, sucrose, myo-inositol, organic acid, amino acids, sugars, galactinol and quinic acid	Casartelli et al., 2019 [170]
	Low nitrogen	UPLC-QTOF-MS	Flag leaf	Flavonoids and their derivatives	Zhang et al., 2017 [131]
	Bacillus velezensis, heat, cold/freezing & drought	NMR, ESI-MS	Leaf	Organic acids and sugar	Abd El-Daim et al., 2019 [140]
	None	GC-MS	Leaf, stem	Alkanes, fatty acids, ketones, wax compounds, alcohols, and cuticular waxes	Lavergne et al., 2018 [80]
	Pantoea agglomerans, drought, salinity, polyethylene glycol	GC-MS; LC-HRMS	Rhizosphere	Chlorophyll, proline, and 1-aminocyclopropane-1-carboxylate (ACC) deaminase, and ammonia and phosphate solubilization	Cherif-Silini et al., 2019 [141]
	Bacillus velezenis, Gaeumannomyces graminis	LC-ESI-MS/MS	Root	Lignin, terpenoid backbone, diterpenoid, stilbenoid/diarylheptanoid/gingerol, and flavonoid biosynthesis, DEGs	Kang et al., 2019 [229]
Fagopyrum tataricum	None	HPLC-QTOF	Seeds	Flavonoids, rutin	Zhang et al., 2018 [230]
Zea mays	H2O2	GC–MS	Leaf	Carbohydrates, organic acids, amino acids, raffinose, asparagine, quinic acid, and maltitol	Dos Santos Araújo et al., 2020 [231]
	Heat, Cochliobolus heterostrophus	UHPLC-HRMS	Leaf	hydroxycinnamic acid, p-coumaric acid	Chritensen et al., 2021 [232]
	Trichoderma harzianum, varying fertilizers	GC-MS, NMR	Leaf	Glucose, fructose, galactose, phosphoric acid, raffinose, inositol, cis-aconitic acid, choline, phosphatidylcholine, isocitric acid, and amino acids	Vinci et al., 2018 [134]
2. Oil seeds and Legumes
Arachis hypogaea	Drought, Bradyrhizobium	GC-MS	Shoot, root	Amino acids, trehalose, saccharose, organic acids, carbohydrate, GABA, adenosine, glycerate-2-P, gylverole-3-P, myo-inositol-P, and pantothenic acid	Furlan et al., 2017 [114]
Brassica napus	Epoxiconazole exposure	LC-MS, TD-GC-MS	Shoot, root	Terpenes, (E, E)-α-farnesene, isothiocyanates (ITCs), thiocyanates, nitriles, goitrin and epithio nitriles	Durenne et al., 2019 [233]
	Salinity and drought	UPLC–QTOF–MS/MS	4th leaf from the apex	Indol-3-ylmethylGSL	Poveda et al., 2021 [234]
	Chilling and UV-A	UPLC–QTOF–MS, GC–TOF–MS	Leaf	Fatty acids, amino acids, organic acids, and sugar, citric acid, linolenic acid, palmitic acid, and stearic acid; quercetin-3-O-disinapoyl-triglucoside-7-O-d-glucoside	Lee et al., 2019 [168]
	Pollen beetle, Brassicogethes aeneus	LC-ESI-QTOF-MS/MS	Flower bud	Glucosinolates and degradation products, 6 hydroxybenzoic and hydroxycinnamic acid conjugates, 6 hydroxycinnamic acid amides, 21 flavonol conjugates, 6 saponins and 7 other partly unknown compounds	Austel et al., 2021 [235]
Glycine max (L.) Merrill	Salt and Rhizobia	Nano RPLC-MS/MS	Root	Flavonoids	Pi et al., 2019 [196]
	Pesticide, Halosulfuron methyl	nanoLC–MS/MS	Leaf	glutathione, hydrogen peroxide, malondialdehyde contents, chlorophyll and carotenoid	Li et al., 2020 [236]
Sesamum indicum	Drought	UPLC/MS, GC/MS	Leaf	Malondialdehyde, amino acids; organic acids; carbohydrates; nucleosides, nucleotides, and their analogs; alkaloids and their derivatives, phytohormone ABA, amino acids, GABA, proline	You et al., 2019 [191]
3. Grasses
Axonopus compressus	Low nitrogen	UPLC-ESI-MS	Leaf	Anthocyanins, other flavonoid, amino acids, nucleic acid, lignans, coumarins, phenolic acid, quinones, tannins and terpenoids	He et al., 2021 [237]
	Salinity, heat	GC–MS	Flag and second leaf	Phytoene synthase, starch, sugars, galactosyl glycerol	Shaar-Moshe et al., 2019 [238]
4. Fruits and Vegetables
Asparagus officinialis	Phomopsis asparagi (fungus), salinity	LC–QTOF-MS/MS	Stem	Asparagusic acid, glucose ester, several flavonoids and steroidal saponins, anthocyanin glucosides	Abdelrahman et al., 2020 [239]
Capsicum annuum L.	Heat	LC-MS/MS	Leaf	Organic acids, amino acid derivatives, nucleotides, flavone, aliphatic acid	Wang et al., 2019 [240]
Citrus sinensis (L.) Osb. x Poncirus trifoliata; Citrus paradisi MacFaden × P. trifoliata	None	GC-MS	Leaf	Thymol, β-elemene, and (E)-β-caryophyllene, and inositols; lactic acid, benzoic acid, phosphoric acid, L-serine, aspartic acid, L-asparagine, quinic acid, glucose, galactose, gluconic acid, saccharic acid, galactaric acid, and ferulic acid	Killiny et al., 2018 [79]
Cucumis melo	Biopolymer-based biostimulant Quik-link	UHPLC-ESI/QTOF-MS	Leaf, root	Flavonoids, carotenoids, abscisic acid, cytokinins, gibberellin, and glucosinolates	Lucini et al., 2018 [176]
Malus halliana	Saline-alkalinity	qRT-PCR, LC-MS	Leaf	Pheophorbide, sucrose, amino acids, alkaloids, flavonoids	Jia et al., 2020 [241]
Momordica charantia	Low temperature	GC-MS	Leaf	POD, SOD, proline, MDA and CAT; amino acids, polypeptides, sugars, fatty acids, organic acids, flavonoid, nucleobases, coenzyme, steride and other compounds	Niu et al. 2020 [197]
Prunus domestica	Salt	UPLC-QTOF-MS	Leaf, root	SA, jasmonic acid (JA) ascorbate, the coefficient of non-photochemical quenching (qN) and the gene expression of Non-Expressor of Pathogenesis-Related 1 (NPR1) and thioredoxin H (TrxH)	Bernal-Vicente et al., 2018 [165]
Physalis peruviana	Salt	LC-ESI-MS, NMR	Shoot	quercetin-like flavanols and non-phenolic compounds	Monroy-Velandia and Coy-Barrera, 2021 [242]
Prunus cerasifera × P. munsoniana; P. avium	Hypoxia, drought, and salt	HPLC-GC–MS	Leaf	Starch, ADPG, UDPG, G1P, G6P, soluble sugars (Glc, Fru and sucrose), total free amino acids, organic acids, and nitrates	Pérez-Díaz et al., 2021 [243]
Prunus avium	Cracking and water dipping	GC-MS	Epidermis, flesh	Various sugars, alcohols, asparagine, 4-ACH carboxylic acid, inositol, several acids, multiple amino acids, and acids	Michailidis et al., 2021 [244]
Solanum lycopersicum + S. pennellii	Nitrogen deficiency, temperature, and elevated light intensities	LC–FTICR–MS, LC–MS/MS	Leaf	Lignin, hydroxyproline-rich glycoproteins, abscisic acid, cytokinin, and jasmonic acid	Reimer et al., 2021 [245]
	Wound induced	UHPLC–MS	Apical or basal regions of the hypocotyl	Ferredoxin and sucrose	Larriba et al., 2021 [246]
	None	LC-MS	Peel, pericarp	Hydroxycinnamates, polyphenols, naringenin chalcone anthocyanin, flavonoids	Calumpang et al. 2020 [81]
Solanum tuberosum	Drought	GC-MS	Leaf	Proline, sugar alcohol inositol and mannitol, galactinol, amino acid	Demirel et al., 2020 [247]
Vicia faba	Arbuscular mycorrhizal fungi and aphid	GC-TOF-MS	Root	Sugars, amino acids	Cabral et al., 2018 [248]
Vitis vinifera	Arbuscular mycorrhizal symbiosis	GC-MS, LC-MS	Root, leaf	Jasmonates, jasmonoyl-isoleucine, 12-oxophytodienoic acid, and salicylic acid	Goddard et al., 2021 [249]
	Paraburkholderia phytofirmans	UHPLC-UV/DAD-MS QTOF; qRT-PCR	Root, leaf	Phenolics, organic acid, hydroxycinnamic esters, flavonoids, stilbenoids, tannins	Miotto-Vilanova et al., 2019 [135]
	Water deficit	UHPLC-QqQ-MS	Epidermis	Phenolic acids, stilbenes, anthocyanins, flavonols, dihydroflavonols, flavan3-ol monomers, Glutathione, dimers and trimers, derived pigments and tannins	Pinasseau et al., 2017 [113]
	Phaeomoniella chlamydospora, Phaeoacremonium minimum, water stress	1H-NMR spectroscopy	Xylem, leaf	Amino acids, sarcosine, trigonelline, sugars, salts, esters, alcohols, choline, 4-aminobutyrate,, myo-inositol, sarcosine, and trigonelline, polyphenol, chlorophyll and carotenoids	Lima et al., 2017 [166]
	ABA and GA3	GC-MS, GC-FID, HPLC-MWD	Leaf, berry, root	Terpenes, acidic amino acids, petunidin, L-proline, delphinidins, cyanidins, sucrose, organic acids, flavonols, malvidins, monosaccharides, alditols, hydroxycinnamic acids, peonidins	Muricia et al., 2017 [174]
Fragaria × ananassa	CO2-enriched and O3-enriched atmosphere	GC–TOF-MS, UPLC-Orbitrap-MS/MS, HS-SPME–GC–MS	Flesh of whole fruit	Amino acids, sugars, organic acids, putrescine, flavonoids, tannins, phenolic acid, esters, aldehydes, ketones, furans, alcohols, and terpenes	Pott et al., 2020 [128]
5. Medicinal plants
Aeluropus lagopoides	Salinity	GC-MS	Shoot, root	Hydroquinone, 2-hexenoic acid, oxopentanoic acid, thiophosphinate, 6-diethylamine-4-oxohexanoic acid, glyceric acid, 3-methyladipic acid, 3-(3,4-dimethoxyphenyl)-propionic acid, 1, 2-ethenediol, formic acid,phosphonate ester, dihydroxyacetone, formamide, glucose, isocitric acid, amino acids, organic acids, polyol	Paidi et al., 2017 [123]
Artemisia annua	Salinity	GC-MS	Leaf	Artemisinin, arteannuin-B, artemisinic acid + dihydroartemisinic acid, and camphor	Yadav et al., 2016 [250]
Catharanthus roseus	Mechanical damage to upper/lower leaves	GC-MS, LC-QTOF-MS	Leaf	L-phenylalanine, cinnamic acid, caffeic acid, syringic acid, gallic acids, 3-4-hydroxybenzoic acid, luteolin, myricetin, naringenin, naringin, myricitrin, halangin, and TIAs	Chen et al., 2021 [251]
	Cold, drought, salinity, UV radiation, wounding & exogenous sucrose treatment	qRT-PCR, HPLC	Leaf	Sugars, TIA’s-vindoline, catharanthine, bis-indole alkaloid-vinblastine, cinnamic acid coumarin, ajmalicine, fisetin (phenylpropanoids) and geraniol	Nishanth et al., 2018 [175]
Ocimum tenuiflorum	Cold, flood, drought and salinity	qRT-PCR, GC-MS	Leaf	Phenylpropanoids, isoflavonoids, coumarins, furanocoumarins, stilbenes, aurones, tannins, lignin, suberin, phenolic acids	Rastogi et al., 2019 [252]
6. Trees
Populus tomentosa	Drought	LC-MS	Leaf	QAs, CGAs, CGAME, FQAs, O-FQA	Yao et al., 2021 [253]
Carya cathayensis	Drought/melatonin	LC-MS	Leaf	Zeatin, gibberellin A14, 24-epibrassinolide, jasmonic acid, abscisic acid, superoxide dismutase, SOD, catalase, CAT, ascorbate peroxidase, APX, peroxidase, POD, and phenylalanine ammonia-lyase.	Sharma et al., 2020 [254]
Ginkgo biloba L.	Drought, salt, and heat	GC–TOF–MS	Middle of plant leaf	Antioxidant enzymes, ABA, ROS, soluble sugar, proline, glycine, and threonine	Chang et al., 2020 [106]
Ilex paraguariensis	Drought	qRT-PCR, GC–MS	Leaf	Amino acids, isomaltose, fucose, abscisic acid, carotenoids, sorbose, raffinose, citric acid, dehydroascorbate, malonic acid, palmitic acid, succinic acid, and 2-oxoglutaric acid and malate	Acevedo et al., 2019 [255]
Pinus pinaster	None	nanoLC-Orbitrap-MS	Young and mature buds	Strigolactones, gibberellins, abscisic acid and chaperones	Valledor et al., 2021 [256]
Quercus suber	Pisolithus tinctorius	NMR, DI-FT-ICR-MS	Root	Phytochemical compounds, lipids, carbohydrates, amino acids, nucleic acids and vitamins	Sebastiana et al., 2021 [257]
7. Flower and Ornamentals
Apiaceae varieties	None	UHPLC	Carrot taproot	Carbohydrates, acids, carotenoids, polyphenols, 6-methoxymellein, polyacetylenes and volatile compounds with terpenes, sesquiterpenes and phenylpropanoids	Chevailer et al., 2021 [258]
Lepidium sativum L.	UV-C and melatonin	HPLC	Callus	Phenolic compounds, caffeic acid, ferulic acid, vanillic acid, sinapic acid, flavonoids, protocatehchuic acid, chlorogenic acid and kaempferol	Ullah et al., 2019 [204]
Mikania laevigata + M. glomerate	Temperature, luminosity and water	GC-MS	Leaf	Coumarin, α-pinene, bicyclogermacrene, Limonene, β-elemene, α-copaene and β-caryophyllene	Ueno and Sawaya, 2019 [167]
Miscanthus × giganteus; M. sinensis	Cold	1H–NMR	Shoot	Amino acids, carboxylic acids, carbohydrates, phenolics, adenine, adenosine, hydroxybenzene derivatives, uridine, trigonelline, shikimic acid, ethanolamine, choline, and betaine	Le Gall et al., 2016 [259]
P. tremula × alba and P. grandidentata × alba	None	GC-MS, LC-MS	Xylem	Tricarboxylic acid cycle (malic acid), organic and amino acids, primary carbohydrates such as fructose, glucose phosphate, and inositol	Robinson et al., 2018 [78]
Salix variegate	Submergence	LC-MS	Mid-section of wood and bark	Amino acids, acid chemicals	Zhang et al., 2021 [131]
8. Halophytes
Eutrema salsugineum	Light absence	GC-MS, qRT‐PCR	Whole 4 leaf plant	Carbohydrates, fatty acids, Amino acids	Yin et al., 2018 [260]
Salicornia brachiata, Suaeda maritima and Sesuvium portulacastrum	Salinity	UHPLC/QTOF-MS, LC-MS/MS	Leaf, root	Membrane lipids, hormones, proline, flavonoid, phenylpropanoids, lignans, carotenoids, carbohydrates, terpenoids, alkaloids, amines and nitrogen compounds	Benjamin et al., 2019 [125]
9. Fibre, fuel and others
Gossypium	Drought and salt tolerance	LC-MS, MALDI-MSI	Seeds	Glycerophospholipids, unsaturated TG, DG, MGDG, L-tyrosine and argininosuccinic acid	Liu et al., 2021 [261]
	Phosphate deficiency, V. dahliae	LC-ESI-MS/MS	Shoot	Lignin, flavonoids, lipids, monolignols, amino acids, organic acids, polyamine, and saccharides	Luo et al., 2021 [262]
Haloxylon salicornicum	Drought	HPLC-DAD, GC–MS-QTOF	Shoot	Amino acids, organic acids, amines, sugar alcohols, sugars, fatty acids, alkaloids, and phytohormones	Panda et al., 2021 [263]
Camellia sinensis	Drought	LC-MS	Leaf	Abscisic acid, genes involved in TCA cycle & glycolysis, lipid metabolites, phenylpropanoid and flavonoid metabolites	Gai et al., 2020 [189]
	None	LC-MS/MS	Leaf	catechins, alkaloids, theanine, theaflavins, flavonol/flavone glycosides, amino acids, and phenolic acids	Dai et al., 2020 [223]
Humulus lupulus	Downy mildew	LC-MS/MS	Leaf	Flavonoids, phenylpropanoids and terpenoids; alkaloids, fatty acids and amino acids	Feiner et al., 2021 [264]
Abbreviations: Column C (Methods): UPLC-MS/MS: Ultra-high performance liquid chromatography tandem mass spectrometry; GC-MS: Gas chromatography mass spectrometry; LC-MS: Liquid chromatography mass spectrometry; GC-QqQ-MS: Gas chromatography triple quadrupole mass spectrometry; qRT-PCR: Real-time quantitative reverse transcription polymerase chain reaction; UPLC-QTOF-MS: Ultra-high performance liq…
Abbreviations:Metabolites: ACC: 1-aminocyclopropane-1-carboxylate; GABA: Gamma-aminobutyric acid; TIA: Terpenoid indole alkaloids ; TCA: tricarboxylic acid cycle; ABA:Abscisic acid; ROS:Reactive oxygen species; UDPG: Uridine-5'-diphosphate-glucose; PAs: Polyamines; TG: Triacylglycerol MGDG:Monogaltriacylglycerol actosyldiacylglycerol; DG:Diacylglycerol; SOD: superoxide dismutase; CAT:catalase; AP…
